# Supplementary material for: Determinants of male involvement in antenatal care at Palabek Refugee Settlement, Lamwo district, Northern Uganda
Source: BMC Pregnancy Childbirth. 2023 May 6;23:325. doi: 10.1186/s12884-023-05617-2 (PMC10164295; doi:10.1186/s12884-023-05617-2)
Supplement: Supplementary file 1 — Additional file 1: Data set [file 12884_2023_5617_MOESM1_ESM.xls]

## Sheet: ADL  SPSS
DATA SET FOR A STUDY ON MALE INVOLVEMENT IN ANC AT PALABEK REFUGEE SETTLEMENT ,LAMWO DISTRICT ,NOTHERN UGANDA.
Partner's age	Marital status	What is your partner’s level of education	No of children	Does your spouse do some work where he earns income	Does your partner /did your partner have access on ANC information during your pregnancy?	Do you/did you have frequent discussions with your spouse about antenatal care during your most recent pregnancy?	Whether respondent lived with partner during the most recent pregnancy	Edit it for lived with other family memberspeer	Did family members influence your partners decision on ANC	Nature of influence	Does peer influence in this community affect how male partners participate in antenatal care?	Nature of influence	Does the health facility where you access/accessed ANC promote male participation in antenatal care?	Please mention whether some of the factors mentioned below affect male involvement in ANC	No male HW/Limited number of health workers in the health facility	No privacy/ male rooms	Long waiting hours	Fear of HIV test	Attitude of health worker	Average distance	Do cultural norms affect male involvement	Structures that promote mi in ANC	Govt policies	Does/Did your partner make joint plans for your pregnancy together with you?	Does/Did your partner attend ANC with you during your current/most recent pregnancy?	Does/Did your partner provide you with some money for food, transport, maternity clothes etc. during your current/most recent pregnancy?	Does/Did your partner support in household 3 work like washing plates, cleaning the house, cleaning the compound, or washing clothes during your current/most recent pregnancy?	Did your partner get involved in finding out what happens during ANC	Does/Did your partner get involved in discussing your pregnancy with your health care provider during your current/most recent pregnancy?	Level of male involvement
35	Yes	No	5	No	No	No	Yes	Yes	Yes	Negative	Yes	Negative	No		No	No	Yes	Yes	No	< or =than 3km	No	Yes	Yes	No	No	No	No	No	No	NO
27	Yes	No	1	No	Yes	No	Yes	Yes	Yes	Positive	Yes	Negative	Yes		No	No	No	Yes	No	< or =than 3km	No	Yes	No	No	No	No	No	No	No	NO
30	No	No	2	No	No	Yes	Yes	Yes	No	Not application	No	Not applicable	No		No	No	Yes	Yes	No	< or =than 3km	No	Yes	Yes	Yes	Yes	No	No	Yes	Yes	YES
20	No	No	0	No	Yes	No	Yes	Yes	Yes	Negative	Yes	Negative	Yes		No	No	Yes	Yes	No	< or =than 3km	No	No	Yes	No	Yes	Yes	No	No	No	NO
25	Yes	No	1	No	Yes	No	Yes	Yes	Yes	Positive	Yes	Positive	Yes		No	No	Yes	No	Yes	< or =than 3km	Yes	Yes	No	No	Yes	No	No	No	No	NO
	Yes	Yes	4	No	No	No	No	No	No applicable	Not application	No	Not applicable	No		No	No	No	No	No	< or =than 3km	Yes	Yes	No	No	No	Yes	Yes	No	No	NO
20	Yes	No	1	No	No	No	Yes	No	No applicable	Not application	No	Not applicable	Yes		No	No	Yes	Yes	No	< or =than 3km	Yes	Yes	Yes	No	No	No	No	No	No	NO
32	Yes	No	2	No	No	No	Yes	No	No applicable	Not application	No	Not applicable	Yes		No	No	Yes	Yes	No	< or =than 3km	Yes	No	Yes	No	No	No	No	No	No	NO
28	Yes	Yes	1	No	Yes	Yes	Yes	No	No applicable	Not application	No	Not applicable	Yes		No	No	Yes	No	No	< or =than 3km	Yes	Yes	No	Yes	No	Yes	Yes	Yes	Yes	YES
21	No	No	0	No	Yes	Yes	Yes	No	No applicable	Not application	No	Not applicable	Yes		No	No	Yes	Yes	Yes	More than 3km	No	Yes	Yes	Yes	No	Yes	No	Yes	No	NO
20	No	No	0	No	No	Yes	Yes	No	No applicable	Not application	No	Not applicable	Yes		No	No	Yes	No	No	< or =than 3km	Yes	Yes	Yes	Yes	No	No	Yes	No	No	NO
35	Yes	No	2	No	No	No	Yes	Yes	No	Not application	Yes	Negative	Yes		No	No	No	No	No	< or =than 3km	No	Yes	Yes	Yes	No	No	No	No	No	NO
22	Yes	No	6	No	No	No	No	No	No applicable	Not application	No	Not applicable	Yes		Yes	No	Yes	No	No	< or =than 3km	No	Yes	Yes	No	No	No	No	No	No	NO
20	No	No	1	Yes	Yes	Yes	Yes	No	No applicable	Not application	No	Not applicable	No		No	Yes	Yes	No	Yes	More than 3km	Yes	Yes	No	No	No	Yes	No	No	No	NO
35	Yes	No	2	No	Yes	No	Yes	No	No applicable	Not application	No	Not applicable	Yes		No	No	Yes	Yes	No	More than 3km	No	Yes	Yes	No	No	Yes	Yes	No	No	NO
33	Yes	No	2	No	Yes	Yes	No	No	No applicable	Not application	No	Not applicable	Yes		No	No	No	Yes	No	More than 3km	Yes	No	No	No	Yes	Yes	Yes	Yes	Yes	YES
35	Yes	No	6	No	Yes	Yes	No	No	No applicable	Not application	No	Not applicable	No		No	No	No	No	No	More than 3km	Yes	No	Yes	Yes	No	No	No	No	No	NO
27	Yes	No	1	No	No	No	Yes	No	No applicable	Not application	No	Not applicable	Yes		No	Yes	Yes	Yes	No	More than 3km	No	No	No	No	No	Yes	Yes	No	No	NO
30	No	No	2	No	Yes	Yes	Yes	Yes	Yes	Negative	Yes	Negative	Yes		No	No	Yes	Yes	No	More than 3km	No	Yes	Yes	Yes	Yes	Yes	No	No	No	NO
27	Yes	No	1	No	Yes	No	Yes	Yes	No	Not application	Yes	Positive	Yes		No	No	No	No	No	More than 3km	No	Yes	No	No	No	Yes	No	No	No	NO
35	Yes	No	4	No	No	No	No	Yes	No	Not application	Yes	Negative	Yes		No	No	No	No	No	More than 3km	Yes	Yes	No	No	No	No	No	No	No	NO
20	No	No	0	No	Yes	Yes	Yes	Yes	Yes	Negative	Yes	Negative	No		No	No	No	No	No	More than 3km	No	Yes	Yes	Yes	Yes	Yes	No	No	No	NO
27	Yes	No	0	No	Yes	Yes	No	No	No applicable	Not application	No	Not applicable	Yes		No	No	Yes	No	No	More than 3km	Yes	Yes	Yes	No	Yes	Yes	Yes	No	Yes	YES
31	Yes	No	2	No	Yes	Yes	No	No	No applicable	Not application	No	Not applicable	Yes		No	No	Yes	No	No	More than 3km	Yes	No	Yes	No	No	Yes	Yes	Yes	No	NO
33	Yes	No	6	No	No	Yes	No	No	No applicable	Not application	No	Not applicable	Yes		No	No	Yes	Yes	No	More than 3km	Yes	Yes	Yes	Yes	Yes	Yes	Yes	No	Yes	YES
36	No	No	2	No	Yes	No	Yes	Yes	No	Not application	Yes	Negative	Yes		No	Yes	Yes	No	No	More than 3km	No	Yes	No	No	No	Yes	Yes	No	No	NO
26	No	No	1	No	Yes	Yes	Yes	Yes	No	Not application	No	Not applicable	Yes		No	No	Yes	No	No	< or =than 3km	No	Yes	No	Yes	Yes	Yes	No	Yes	Yes	YES
25	Yes	No	6	No	No	No	Yes	Yes	Yes	Negative	Yes	Negative	Yes		No	No	Yes	Yes	No	< or =than 3km	Yes	No	Yes	Yes	No	No	No	No	No	NO
40	Yes	No	2	No	Yes	Yes	Yes	Yes	Yes	Negative	Yes	Negative	Yes		No	No	Yes	No	No	< or =than 3km	No	Yes	Yes	Yes	No	No	No	Yes	No	NO
35	No	No	2	No	No	No	No	Yes	Yes	Negative	No	Not applicable	Yes		No	No	Yes	Yes	No	More than 3km	Yes	No	No	No	Yes	Yes	No	No	Yes	NO
37	Yes	No	2	No	Yes	No	Yes	Yes	No	Not application	Yes	Positive	Yes		No	No	Yes	No	No	More than 3km	No	Yes	Yes	No	No	Yes	Yes	No	No	NO
35	Yes	No	2	No	Yes	No	Yes	Yes	No	Not application	No	Not applicable	Yes		No	No	No	No	Yes	< or =than 3km	No	Yes	No	No	No	No	Yes	Yes	No	NO
35	Yes	No	2	No	Yes	No	Yes	Yes	Yes	Negative	Yes	Negative	Yes		No	No	No	No	No	More than 3km	No	Yes	No	Yes	Yes	Yes	Yes	No	No	YES
37	No	No	2	No	Yes	Yes	Yes	Yes	No	Not application	Yes	Negative	Yes		No	No	Yes	Yes	No	< or =than 3km	Yes	Yes	Yes	Yes	No	Yes	Yes	Yes	Yes	YES
32	Yes	No	1	No	Yes	Yes	Yes	Yes	No	Not application	Yes	Positive	Yes		No	No	Yes	Yes	No	More than 3km	No	Yes	Yes	Yes	Yes	Yes	Yes	Yes	Yes	YES
40	Yes	No	2	No	No	Yes	No	No	No applicable	Not application	Yes	Positive	Yes		No	No	No	No	No	< or =than 3km	Yes	No	No	No	No	No	No	No	No	NO
38	No	No	2	No	Yes	Yes	No	Yes	No	Not application	Yes	Negative	Yes		No	No	Yes	No	No	< or =than 3km	Yes	Yes	No	No	Yes	Yes	No	Yes	No	NO
25	Yes	No	1	No	No	No	No	Yes	Yes	Positive	Yes	Negative	Yes		No	No	No	No	No	< or =than 3km	Yes	Yes	Yes	No	No	No	No	No	No	NO
40	Yes	No	5	No	No	No	No	Yes	Yes	Negative	No	Not applicable	No		No	No	No	No	No	< or =than 3km	No	Yes	Yes	No	No	No	No	No	No	NO
26	Yes	No	1	No	No	No	No	Yes	Yes	Negative	Yes	Negative	Yes		No	No	Yes	Yes	No	< or =than 3km	Yes	No	Yes	No	No	No	No	No	No	NO
35	No	No	2	No	No	No	No	Yes	Yes	Positive	No	Not applicable	Yes		No	No	Yes	No	No	< or =than 3km	No	Yes	No	No	No	No	No	No	No	NO
28	No	No	2	No	No	No	No	Yes	Yes	Negative	Yes	Negative	No		No	Yes	Yes	Yes	No	< or =than 3km	Yes	Yes	Yes	No	No	Yes	No	No	No	NO
43	Yes	No	2	No	Yes	Yes	Yes	Yes	Yes	Negative	Yes	Negative	Yes		No	Yes	Yes	Yes	No	< or =than 3km	No	Yes	Yes	Yes	No	Yes	No	Yes	No	NO
26	Yes	No	1	No	Yes	Yes	Yes	Yes	No	Not application	Yes	Negative	Yes		No	No	Yes	Yes	No	< or =than 3km	No	Yes	No	Yes	Yes	Yes	Yes	Yes	No	YES
21	Yes	No	0	No	Yes	Yes	Yes	Yes	Yes	Positive	Yes	Negative	Yes		No	No	No	No	No	More than 3km	No	Yes	Yes	Yes	Yes	No	No	Yes	Yes	YES
26	Yes	No	1	No	No	Yes	Yes	No	No applicable	Not application	No	Not applicable	Yes		No	No	Yes	No	No	< or =than 3km	Yes	Yes	Yes	Yes	No	No	No	No	No	NO
40	No	No	2	No	No	Yes	Yes	No	No applicable	Not application	No	Not applicable	Yes		No	No	Yes	No	No	More than 3km	Yes	Yes	No	Yes	No	Yes	No	No	No	NO
42	Yes	No	2	No	Yes	Yes	Yes	No	No applicable	Not application	No	Not applicable	Yes		No	No	Yes	Yes	Yes	More than 3km	No	Yes	Yes	Yes	Yes	No	No	Yes	Yes	YES
38	Yes	No	2	No	Yes	Yes	Yes	Yes	No	Not application	Yes	Negative	Yes		No	No	Yes	No	No	More than 3km	No	Yes	No	Yes	Yes	No	No	Yes	Yes	YES
39	Yes	No	2	No	Yes	Yes	Yes	Yes	Yes	Negative	Yes	Negative	Yes		No	No	Yes	Yes	No	More than 3km	No	Yes	Yes	Yes	Yes	No	No	Yes	No	NO
21	Yes	No	0	No	Yes	Yes	Yes	Yes	Yes	Negative	No	Not applicable	Yes		No	No	Yes	Yes	No	More than 3km	Yes	No	Yes	Yes	Yes	No	No	Yes	No	NO
36	Yes	Yes	5	No	Yes	Yes	Yes	Yes	Yes	Negative	Yes	Negative	Yes		No	No	Yes	No	No	More than 3km	No	Yes	Yes	Yes	Yes	Yes	No	Yes	Yes	YES
40	Yes	No	2	No	Yes	No	Yes	No	No applicable	Not application	No	Not applicable	Yes		No	No	Yes	Yes	No	< or =than 3km	Yes	No	Yes	No	No	Yes	Yes	No	No	NO
22	No	No	2	No	Yes	Yes	Yes	Yes	Yes	Negative	Yes	Negative	Yes		No	No	No	Yes	No	< or =than 3km	No	Yes	No	Yes	Yes	No	No	No	Yes	NO
21	Yes	Yes	0	No	No	No	No	No	No applicable	Not application	No	Not applicable	Yes		No	No	Yes	No	No	< or =than 3km	Yes	Yes	Yes	No	No	No	No	No	No	NO
22	Yes	Yes	2	No	Yes	No	Yes	Yes	No	Not application	No	Not applicable	Yes		No	No	No	No	No	< or =than 3km	Yes	Yes	Yes	No	No	No	No	No	No	NO
48	Yes	Yes	2	No	No	No	No	No	No applicable	Not application	No	Not applicable	Yes		No	No	No	No	No	< or =than 3km	Yes	Yes	Yes	No	No	No	No	No	No	NO
25	No	No	1	No	No	No	No	No	No applicable	Not application	No	Not applicable	Yes		No	Yes	Yes	Yes	No	< or =than 3km	Yes	Yes	Yes	No	No	Yes	Yes	No	No	NO
37	Yes	No	2	No	Yes	Yes	Yes	No	No applicable	Not application	No	Not applicable	Yes		No	No	Yes	Yes	Yes	< or =than 3km	Yes	Yes	No	Yes	No	Yes	No	Yes	No	NO
40	Yes	Yes	3	No	No	No	Yes	Yes	No	Not application	Yes	Negative	Yes		No	No	Yes	Yes	No	< or =than 3km	No	Yes	Yes	Yes	No	No	No	No	No	NO
31	Yes	No	2	No	Yes	Yes	No	Yes	Yes	Negative	Yes	Negative	Yes		No	No	No	Yes	No	< or =than 3km	Yes	Yes	No	No	No	No	No	Yes	No	NO
33	No	No	2	No	Yes	Yes	Yes	Yes	Yes	Negative	Yes	Positive	Yes		No	No	Yes	Yes	No	More than 3km	No	Yes	Yes	Yes	Yes	Yes	Yes	Yes	Yes	YES
24	Yes	No	0	Yes	Yes	Yes	Yes	Yes	Yes	Negative	Yes	Positive	Yes		No	Yes	Yes	No	No	More than 3km	Yes	No	Yes	Yes	Yes	Yes	No	Yes	Yes	YES
30	Yes	No	1	Yes	Yes	Yes	Yes	No	No applicable	Not application	No	Not applicable	Yes		No	No	Yes	Yes	No	< or =than 3km	Yes	Yes	No	Yes	Yes	Yes	Yes	Yes	Yes	YES
30	No	Yes	2	No	No	Yes	Yes	Yes	Yes	Positive	Yes	Negative	Yes		No	No	Yes	No	Yes	More than 3km	No	Yes	Yes	Yes	No	Yes	No	No	No	NO
25	Yes	No	0	No	No	No	No	Yes	No	Not application	Yes	Negative	Yes		No	Yes	Yes	Yes	No	< or =than 3km	Yes	Yes	Yes	No	No	Yes	No	No	No	NO
31	Yes	No	1	No	Yes	No	No	No	No applicable	Not application	No	Not applicable	Yes		No	No	No	No	No	< or =than 3km	Yes	Yes	Yes	No	Yes	Yes	No	Yes	No	NO
26	Yes	Yes	2	No	No	No	No	Yes	Yes	Negative	Yes	Negative	Yes		No	No	Yes	Yes	No	< or =than 3km	No	Yes	No	No	No	No	No	No	No	NO
36	Yes	No	2	No	Yes	Yes	No	No	No applicable	Not application	No	Not applicable	Yes		No	No	Yes	Yes	No	< or =than 3km	Yes	No	Yes	No	No	Yes	No	Yes	Yes	NO
31	Yes	No	2	No	No	No	No	No	No applicable	Not application	No	Not applicable	Yes		No	No	Yes	Yes	No	< or =than 3km	Yes	Yes	Yes	No	Yes	Yes	No	Yes	Yes	YES
24	No	No	2	No	No	No	No	Yes	Yes	Negative	No	Not applicable	Yes		No	No	Yes	No	No	< or =than 3km	Yes	Yes	Yes	No	Yes	Yes	No	Yes	Yes	YES
36	No	No	3	No	Yes	No	Yes	No	No applicable	Not application	Yes	Positive	Yes		No	No	Yes	Yes	No	< or =than 3km	Yes	No	Yes	Yes	No	Yes	No	No	No	NO
27	Yes	No	1	No	Yes	Yes	Yes	Yes	No	Not application	Yes	Positive	Yes		No	No	Yes	No	No	< or =than 3km	No	Yes	No	Yes	Yes	No	No	Yes	Yes	YES
26	No	No	1	Yes	No	Yes	Yes	No	No applicable	Not application	No	Not applicable	Yes		No	No	No	No	No	More than 3km	No	Yes	No	Yes	No	No	No	Yes	No	NO
30	No	No	1	No	Yes	Yes	Yes	No	No applicable	Not application	No	Not applicable	Yes		No	No	Yes	Yes	No	< or =than 3km	Yes	Yes	Yes	Yes	Yes	No	Yes	Yes	No	YES
33	Yes	No	2	Yes	Yes	Yes	Yes	Yes	Yes	Negative	Yes	Negative	Yes		No	No	Yes	Yes	No	More than 3km	No	Yes	Yes	Yes	Yes	Yes	Yes	Yes	Yes	YES
30	Yes	No	2	Yes	Yes	No	Yes	Yes	Yes	Negative	Yes	Negative	Yes		No	No	Yes	Yes	No	More than 3km	No	Yes	Yes	Yes	No	Yes	No	Yes	Yes	YES
34	Yes	No	1	No	No	No	Yes	Yes	Yes	Negative	Yes	Negative	Yes		No	No	Yes	No	No	< or =than 3km	No	Yes	Yes	Yes	No	Yes	No	No	No	NO
32	Yes	No	2	Yes	Yes	Yes	Yes	Yes	Yes	Negative	No	Not applicable	Yes		No	No	Yes	No	No	More than 3km	Yes	Yes	Yes	Yes	Yes	Yes	Yes	Yes	Yes	YES
50	Yes	No	8	Yes	Yes	No	No	No	No applicable	Not application	No	Not applicable	Yes		No	No	Yes	Yes	No	More than 3km	No	No	No	No	No	No	No	No	No	NO
26	Yes	No	1	No	Yes	No	Yes	Yes	Yes	Negative	Yes	Negative	Yes		No	No	Yes	Yes	No	< or =than 3km	No	Yes	Yes	No	Yes	No	No	No	No	NO
20	Yes	No	2	No	Yes	Yes	Yes	Yes	Yes	Positive	Yes	Negative	Yes		No	No	No	No	No	More than 3km	No	Yes	No	Yes	Yes	Yes	No	Yes	Yes	YES
28	Yes	No	1	No	Yes	Yes	Yes	Yes	Yes	Positive	Yes	Negative	Yes		No	No	Yes	No	No	More than 3km	Yes	Yes	Yes	Yes	Yes	Yes	Yes	Yes	Yes	YES
25	Yes	No	1	No	Yes	No	Yes	Yes	Yes	Negative	No	Not applicable	Yes		No	No	Yes	Yes	Yes	< or =than 3km	No	Yes	Yes	Yes	Yes	Yes	Yes	Yes	Yes	YES
25	No	No	1	No	No	No	Yes	Yes	No	Not application	Yes	Negative	Yes		No	No	Yes	Yes	No	More than 3km	No	No	No	No	No	No	No	No	No	NO
34	Yes	No	3	No	Yes	Yes	Yes	Yes	Yes	Positive	Yes	Negative	No		No	No	No	No	No	More than 3km	Yes	Yes	Yes	Yes	Yes	Yes	Yes	Yes	Yes	YES
32	No	No	2	No	No	Yes	Yes	Yes	No	Not application	Yes	Positive	Yes		No	No	No	No	No	More than 3km	No	Yes	Yes	Yes	No	Yes	Yes	Yes	Yes	YES
25	Yes	Yes	6	No	Yes	Yes	Yes	No	No applicable	Not application	No	Not applicable	Yes		No	No	Yes	Yes	No	< or =than 3km	Yes	Yes	No	Yes	No	No	No	Yes	No	NO
30	Yes	No	4	Yes	Yes	Yes	No	No	No applicable	Not application	No	Not applicable	Yes		No	Yes	Yes	Yes	No	More than 3km	Yes	Yes	Yes	Yes	Yes	No	Yes	Yes	Yes	YES
31	No	No	2	No	Yes	Yes	Yes	No	No applicable	Not application	No	Not applicable	Yes		No	No	Yes	Yes	No	More than 3km	Yes	Yes	No	Yes	Yes	Yes	Yes	Yes	No	YES
26	Yes	No	1	Yes	No	Yes	No	No	No applicable	Not application	No	Not applicable	Yes		No	No	Yes	Yes	No	< or =than 3km	No	Yes	Yes	Yes	No	Yes	No	Yes	No	NO
26	Yes	No	5	No	No	Yes	No	Yes	Yes	Negative	Yes	Positive	Yes		No	No	No	No	No	More than 3km	Yes	Yes	No	Yes	No	Yes	Yes	Yes	Yes	YES
34	Yes	No	2	No	Yes	No	No	No	No applicable	Not application	No	Not applicable	Yes		No	No	Yes	Yes	No	More than 3km	Yes	Yes	Yes	Yes	Yes	No	No	Yes	No	NO
27	Yes	No	1	Yes	Yes	Yes	Yes	No	No applicable	Not application	No	Not applicable	Yes		No	No	Yes	Yes	Yes	More than 3km	Yes	Yes	Yes	Yes	Yes	Yes	Yes	Yes	Yes	YES
28	Yes	No	2	Yes	Yes	Yes	No	No	No applicable	Not application	No	Not applicable	Yes		No	No	No	No	No	< or =than 3km	Yes	Yes	Yes	Yes	Yes	Yes	No	No	No	NO
27	Yes	No	0	Yes	Yes	Yes	No	Yes	No	Not application	Yes	Negative	Yes		No	No	Yes	No	No	More than 3km	Yes	No	No	Yes	No	Yes	No	Yes	Yes	YES
39	Yes	No	3	No	Yes	Yes	No	No	No applicable	Not application	No	Not applicable	Yes		No	No	Yes	Yes	No	More than 3km	Yes	Yes	No	Yes	Yes	Yes	Yes	Yes	Yes	YES
30	No	No	1	No	Yes	No	Yes	Yes	No	Not application	Yes	Negative	Yes		No	No	Yes	No	No	< or =than 3km	No	No	Yes	No	No	Yes	No	No	No	NO
22	Yes	No	0	No	Yes	No	No	Yes	No	Not application	Yes	Negative	Yes		No	No	Yes	Yes	No	More than 3km	No	No	Yes	No	No	Yes	No	No	No	NO
25	Yes	No	0	No	No	No	Yes	Yes	Yes	Negative	Yes	Negative	Yes		No	No	Yes	No	No	More than 3km	Yes	No	No	Yes	No	Yes	No	No	No	NO
24	Yes	No	0	No	No	No	Yes	Yes	Yes	Negative	Yes	Negative	Yes		No	No	No	No	No	More than 3km	No	Yes	No	No	Yes	Yes	No	No	No	NO
27	Yes	No	0	No	No	No	Yes	No	No applicable	Not application	No	Not applicable	Yes		No	No	Yes	Yes	Yes	< or =than 3km	Yes	Yes	Yes	No	No	No	No	No	No	NO
31	No	No	1	Yes	Yes	Yes	No	No	No applicable	Not application	No	Not applicable	Yes		No	No	Yes	No	No	More than 3km	Yes	No	Yes	No	Yes	Yes	No	No	No	NO
35	Yes	No	4	No	Yes	No	Yes	No	No applicable	Not application	No	Not applicable	Yes		No	No	Yes	Yes	No	< or =than 3km	Yes	No	Yes	Yes	Yes	No	Yes	No	No	NO
22	Yes	Yes	2	No	No	No	No	Yes	Yes	Negative	No	Not applicable	Yes		No	No	Yes	Yes	No	More than 3km	Yes	No	No	No	No	Yes	No	No	No	NO
26	Yes	No	1	No	No	No	No	Yes	Yes	Negative	Yes	Negative	Yes		No	No	Yes	Yes	No	More than 3km	Yes	Yes	Yes	No	Yes	Yes	No	No	No	NO
24	Yes	No	2	No	Yes	Yes	Yes	Yes	Yes	Positive	Yes	Negative	Yes		No	Yes	No	No	Yes	< or =than 3km	No	Yes	No	Yes	Yes	Yes	No	Yes	Yes	YES
37	No	No	2	No	Yes	Yes	Yes	Yes	Yes	Negative	Yes	Negative	Yes		No	No	Yes	Yes	No	More than 3km	No	Yes	Yes	Yes	Yes	Yes	Yes	Yes	Yes	YES
43	Yes	No	2	No	Yes	Yes	Yes	Yes	No	Not application	No	Not applicable	Yes		No	No	Yes	Yes	No	More than 3km	Yes	Yes	Yes	Yes	No	Yes	Yes	Yes	No	YES
32	No	No	1	No	Yes	Yes	Yes	Yes	Yes	Negative	No	Not applicable	Yes		No	Yes	Yes	No	No	< or =than 3km	No	Yes	No	Yes	Yes	Yes	Yes	No	No	YES
25	Yes	No	1	No	No	No	Yes	Yes	No	Not application	Yes	Positive	Yes		No	No	Yes	Yes	No	More than 3km	No	Yes	Yes	No	No	No	No	No	No	NO
36	Yes	No	1	No	No	No	No	Yes	Yes	Negative	Yes	Negative	No		No	No	No	No	No	More than 3km	No	Yes	No	Yes	Yes	Yes	Yes	Yes	No	YES
26	No	No	5	Yes	Yes	Yes	No	No	No applicable	Not application	No	Not applicable	Yes		No	No	Yes	No	No	< or =than 3km	Yes	Yes	Yes	No	No	Yes	Yes	No	Yes	NO
29	Yes	No	5	No	Yes	Yes	No	No	No applicable	Not application	No	Not applicable	Yes		No	No	Yes	Yes	No	More than 3km	Yes	Yes	No	No	No	Yes	No	No	Yes	NO
37	Yes	No	2	No	Yes	No	Yes	Yes	Yes	Negative	Yes	Negative	No		No	No	No	No	No	More than 3km	Yes	Yes	No	No	No	No	No	No	No	NO
46	Yes	No	1	No	No	Yes	Yes	Yes	Yes	Negative	Yes	Positive	Yes		Yes	No	Yes	Yes	No	More than 3km	No	Yes	No	Yes	No	Yes	Yes	No	Yes	YES
26	Yes	No	2	No	No	No	Yes	No	No applicable	Not application	No	Not applicable	Yes		No	No	Yes	Yes	No	< or =than 3km	Yes	Yes	Yes	Yes	No	No	No	No	No	NO
32	Yes	No	1	No	No	No	No	Yes	Yes	Negative	Yes	Negative	Yes		No	No	Yes	Yes	No	< or =than 3km	No	Yes	No	No	No	No	No	No	No	NO
27	No	No	1	No	Yes	Yes	Yes	Yes	Yes	Negative	Yes	Negative	Yes		No	No	Yes	No	Yes	< or =than 3km	No	Yes	No	Yes	No	Yes	Yes	Yes	Yes	YES
33	Yes	Yes	1	No	Yes	Yes	Yes	Yes	Yes	Negative	Yes	Negative	Yes		No	No	Yes	Yes	No	< or =than 3km	Yes	No	Yes	Yes	Yes	Yes	No	Yes	Yes	YES
28	Yes	No	2	No	Yes	No	No	Yes	No	Not application	Yes	Negative	Yes		No	No	Yes	Yes	No	More than 3km	No	Yes	Yes	No	No	Yes	No	No	No	NO
35	No	No	2	No	No	No	No	Yes	No	Not application	No	Not applicable	Yes		No	No	Yes	Yes	No	More than 3km	Yes	Yes	Yes	No	No	Yes	No	No	No	NO
25	Yes	No	5	Yes	No	No	No	Yes	Yes	Negative	No	Not applicable	Yes		No	No	No	No	No	More than 3km	Yes	Yes	No	No	Yes	Yes	No	Yes	No	NO
42	Yes	No	2	No	No	No	No	Yes	No	Not application	Yes	Negative	Yes		No	No	Yes	No	No	< or =than 3km	No	No	Yes	No	No	Yes	No	No	No	NO
35	Yes	No	2	No	Yes	No	No	Yes	No	Not application	Yes	Negative	Yes		No	No	Yes	No	No	More than 3km	Yes	No	Yes	No	Yes	Yes	No	No	No	NO
28	Yes	No	2	No	No	No	No	Yes	Yes	Negative	Yes	Negative	Yes		No	No	No	No	No	More than 3km	Yes	No	Yes	No	No	No	No	No	No	NO
36	Yes	No	1	No	No	No	No	Yes	Yes	Positive	Yes	Negative	Yes		No	No	No	Yes	No	More than 3km	No	No	Yes	No	No	Yes	No	No	No	NO
25	No	No	2	No	No	No	No	Yes	Yes	Negative	Yes	Negative	Yes		No	No	Yes	No	No	More than 3km	Yes	No	Yes	No	No	Yes	Yes	No	No	NO
25	Yes	Yes	4	No	No	No	No	No	No applicable	Not application	No	Not applicable	Yes		No	No	Yes	Yes	No	< or =than 3km	Yes	No	No	No	No	No	Yes	No	No	NO
30	Yes	No	1	Yes	Yes	Yes	Yes	No	No applicable	Not application	No	Not applicable	Yes		No	No	Yes	Yes	No	More than 3km	No	Yes	No	Yes	Yes	Yes	Yes	No	Yes	YES
43	Yes	No	5	No	Yes	No	Yes	Yes	Yes	Negative	Yes	Negative	Yes		No	No	Yes	No	No	More than 3km	No	Yes	Yes	Yes	No	Yes	No	Yes	Yes	YES
21	Yes	No	2	No	Yes	Yes	Yes	Yes	Yes	Negative	Yes	Negative	Yes		No	No	No	No	No	More than 3km	No	No	No	Yes	Yes	Yes	No	Yes	Yes	YES
25	Yes	No	1	No	No	Yes	Yes	Yes	Yes	Positive	Yes	Positive	Yes		No	No	Yes	No	No	More than 3km	Yes	No	Yes	Yes	Yes	Yes	Yes	Yes	Yes	YES
26	Yes	No	2	No	No	No	No	Yes	Yes	Negative	Yes	Negative	Yes		No	No	Yes	Yes	No	More than 3km	Yes	Yes	No	No	No	No	No	No	No	NO
23	Yes	No	0	No	Yes	No	Yes	Yes	Yes	Negative	Yes	Positive	Yes		No	No	No	No	No	< or =than 3km	No	Yes	No	No	No	Yes	Yes	Yes	No	NO
35	Yes	No	2	No	Yes	Yes	Yes	No	No applicable	Not application	No	Not applicable	Yes		Yes	No	Yes	Yes	No	More than 3km	No	No	Yes	Yes	No	Yes	No	No	No	NO
20	No	No	1	No	Yes	Yes	Yes	No	No applicable	Not application	No	Not applicable	Yes		No	No	Yes	No	No	More than 3km	No	Yes	No	Yes	No	Yes	Yes	Yes	Yes	YES
27	Yes	No	1	No	No	No	No	Yes	Yes	Negative	Yes	Negative	Yes		No	Yes	Yes	No	No	More than 3km	Yes	Yes	No	No	No	No	No	No	No	NO
29	Yes	No	1	No	Yes	Yes	Yes	No	No applicable	Not application	No	Not applicable	No		No	No	No	No	No	More than 3km	Yes	Yes	Yes	Yes	Yes	Yes	Yes	No	No	YES
27	No	No	0	No	No	No	Yes	No	No applicable	Not application	No	Not applicable	Yes		No	No	Yes	No	No	< or =than 3km	No	Yes	No	No	No	Yes	No	No	No	NO
50	No	No	5	Yes	Yes	Yes	Yes	No	No applicable	Not application	No	Not applicable	Yes		No	No	Yes	Yes	No	More than 3km	Yes	Yes	Yes	Yes	Yes	Yes	Yes	No	No	YES
25	Yes	No	4	Yes	Yes	No	Yes	No	No applicable	Not application	No	Not applicable	Yes		No	No	Yes	Yes	No	More than 3km	Yes	Yes	Yes	No	Yes	Yes	Yes	No	No	NO
33	Yes	No	0	No	Yes	Yes	No	No	No applicable	Not application	No	Not applicable	Yes		Yes	No	Yes	Yes	No	More than 3km	Yes	Yes	Yes	Yes	Yes	Yes	Yes	Yes	Yes	YES
47	Yes	Yes	4	No	Yes	Yes	No	No	No applicable	Not application	No	Not applicable	Yes		No	No	No	No	No	< or =than 3km	No	No	No	No	No	Yes	Yes	No	No	NO
34	Yes	No	1	No	No	No	No	Yes	No	Not application	Yes	Negative	Yes		No	No	Yes	No	Yes	< or =than 3km	No	No	No	No	No	Yes	No	No	No	NO
22	Yes	No	0	No	Yes	No	No	Yes	Yes	Negative	Yes	Negative	Yes		No	No	Yes	No	Yes	< or =than 3km	Yes	Yes	Yes	No	Yes	No	No	No	No	NO
23	Yes	No	2	No	Yes	No	No	Yes	No	Not application	Yes	Negative	Yes		No	No	Yes	Yes	Yes	< or =than 3km	Yes	Yes	Yes	No	No	No	No	No	No	NO
33	No	No	0	No	Yes	No	No	No	No applicable	Not application	No	Not applicable	Yes		No	No	No	Yes	No	< or =than 3km	Yes	Yes	Yes	No	No	Yes	No	No	No	NO
29	Yes	No	1	No	No	No	No	Yes	No	Not application	Yes	Positive	Yes		No	No	No	No	No	< or =than 3km	Yes	Yes	Yes	No	No	Yes	No	No	No	NO
19	Yes	No	0	No	No	No	No	Yes	Yes	Negative	Yes	Negative	Yes		No	No	Yes	Yes	No	< or =than 3km	No	Yes	No	No	No	No	No	No	No	NO
24	Yes	No	2	No	No	No	No	Yes	No	Not application	Yes	Negative	Yes		No	No	Yes	No	No	< or =than 3km	Yes	No	No	No	No	No	No	No	No	NO
21	Yes	Yes	1	No	Yes	No	No	No	No applicable	Not application	No	Not applicable	Yes		No	No	Yes	Yes	No	< or =than 3km	Yes	Yes	Yes	No	No	Yes	No	No	No	NO
39	Yes	Yes	1	No	No	No	No	Yes	Yes	Negative	Yes	Negative	No		No	No	No	No	No	< or =than 3km	Yes	Yes	No	No	No	No	No	No	No	NO
27	Yes	No	0	No	No	Yes	Yes	Yes	Yes	Negative	Yes	Negative	No		No	No	No	No	No	< or =than 3km	No	Yes	No	Yes	Yes	Yes	Yes	Yes	Yes	YES
32	Yes	No	4	No	Yes	No	Yes	Yes	Yes	Negative	Yes	Negative	No		No	No	No	No	No	< or =than 3km	No	Yes	No	No	No	Yes	No	No	No	NO
33	No	No	1	No	Yes	Yes	Yes	Yes	Yes	Positive	Yes	Negative	No		No	No	No	No	No	< or =than 3km	No	No	No	Yes	No	Yes	Yes	Yes	No	YES
28	Yes	No	0	Yes	Yes	Yes	Yes	No	No applicable	Not application	No	Not applicable	Yes		No	No	Yes	Yes	No	< or =than 3km	Yes	Yes	No	Yes	No	Yes	Yes	Yes	No	YES
25	Yes	No	1	No	No	No	Yes	Yes	No	Not application	Yes	Negative	Yes		No	No	Yes	Yes	No	< or =than 3km	No	No	No	Yes	Yes	Yes	Yes	Yes	No	YES
25	Yes	No	0	Yes	Yes	Yes	Yes	Yes	Yes	Positive	Yes	Negative	Yes		No	No	No	No	No	< or =than 3km	No	Yes	Yes	Yes	Yes	Yes	Yes	Yes	Yes	YES
31	No	No	1	No	Yes	Yes	Yes	Yes	Yes	Negative	Yes	Negative	No		No	No	No	No	No	< or =than 3km	No	Yes	No	No	No	Yes	No	Yes	No	NO
30	Yes	No	0	No	Yes	Yes	Yes	Yes	No	Not application	Yes	Negative	Yes		No	No	No	No	No	< or =than 3km	Yes	Yes	Yes	Yes	No	Yes	No	No	No	NO
29	Yes	No	2	No	Yes	Yes	Yes	Yes	No	Not application	No	Not applicable	Yes		No	No	Yes	Yes	No	< or =than 3km	No	Yes	Yes	Yes	Yes	No	No	Yes	Yes	YES
30	Yes	No	2	No	Yes	Yes	Yes	No	No applicable	Not application	No	Not applicable	Yes		No	No	No	Yes	No	More than 3km	No	Yes	Yes	Yes	Yes	Yes	No	Yes	Yes	YES
28	Yes	No	4	No	Yes	Yes	Yes	Yes	Yes	Negative	Yes	Negative	Yes		No	No	Yes	Yes	No	< or =than 3km	No	No	No	Yes	Yes	No	Yes	Yes	Yes	YES
19	Yes	No	1	No	Yes	Yes	Yes	No	No applicable	Not application	No	Not applicable	Yes		No	No	Yes	No	No	More than 3km	Yes	Yes	No	No	No	No	No	Yes	Yes	NO
33	No	No	4	Yes	Yes	Yes	No	No	No applicable	Not application	No	Not applicable	Yes		No	Yes	Yes	No	No	More than 3km	No	Yes	Yes	No	Yes	Yes	No	Yes	Yes	YES
31	Yes	Yes	3	No	Yes	No	Yes	No	No applicable	Not application	No	Not applicable	Yes		No	No	Yes	No	Yes	< or =than 3km	No	Yes	No	No	No	No	Yes	No	No	NO
33	Yes	No	2	No	No	No	Yes	Yes	No	Not application	Yes	Negative	Yes		No	Yes	Yes	Yes	No	< or =than 3km	No	No	Yes	No	No	No	No	No	No	NO
24	Yes	Yes	0	No	No	No	Yes	Yes	No	Not application	Yes	Negative	Yes		No	No	Yes	Yes	Yes	< or =than 3km	No	Yes	Yes	No	No	No	No	No	No	NO
36	No	Yes	0	No	No	No	No	Yes	Yes	Negative	Yes	Positive	Yes		No	No	Yes	Yes	No	< or =than 3km	Yes	Yes	Yes	No	No	Yes	Yes	No	No	NO
40	Yes	Yes	1	No	No	No	No	No	No applicable	Not application	No	Not applicable	Yes		No	No	Yes	Yes	No	< or =than 3km	Yes	Yes	No	No	No	Yes	No	No	No	NO
42	Yes	Yes	6	No	Yes	Yes	Yes	Yes	No	Not application	Yes	Negative	Yes		No	No	Yes	Yes	No	< or =than 3km	Yes	Yes	No	Yes	Yes	Yes	Yes	Yes	Yes	YES
32	Yes	No	1	No	No	Yes	Yes	Yes	Yes	Negative	Yes	Positive	Yes		No	No	No	No	No	More than 3km	Yes	No	Yes	Yes	No	Yes	Yes	Yes	No	YES
25	Yes	No	4	No	No	No	No	No	No applicable	Not application	No	Not applicable	Yes		No	No	Yes	Yes	No	< or =than 3km	Yes	No	Yes	No	No	Yes	No	No	No	NO
28	Yes	Yes	3	No	No	No	Yes	Yes	No	Not application	Yes	Negative	Yes		No	No	Yes	Yes	No	< or =than 3km	Yes	Yes	Yes	No	No	No	No	No	No	NO
31	Yes	Yes	4	No	No	No	No	No	No applicable	Not application	No	Not applicable	Yes		No	No	Yes	Yes	Yes	< or =than 3km	Yes	Yes	No	No	No	No	No	No	No	NO
28	Yes	No	3	Yes	Yes	No	No	No	No applicable	Not application	No	Not applicable	Yes		No	No	Yes	Yes	Yes	< or =than 3km	Yes	No	Yes	No	No	No	No	Yes	Yes	NO
28	Yes	No	5	No	Yes	Yes	No	No	No applicable	Not application	No	Not applicable	Yes		No	No	No	No	No	< or =than 3km	Yes	Yes	Yes	No	Yes	Yes	No	Yes	Yes	YES
30	No	No	3	No	No	No	No	Yes	No	Not application	Yes	Positive	Yes		No	No	Yes	No	No	< or =than 3km	No	Yes	No	No	Yes	Yes	No	No	Yes	NO
40	Yes	No	0	No	Yes	Yes	Yes	Yes	Yes	Negative	Yes	Negative	Yes		No	No	Yes	No	No	< or =than 3km	No	Yes	Yes	No	Yes	No	No	Yes	No	NO
30	No	No	4	No	Yes	Yes	Yes	No	No applicable	Not application	No	Not applicable	Yes		No	No	Yes	Yes	No	More than 3km	Yes	No	Yes	Yes	Yes	No	No	Yes	Yes	YES
30	Yes	No	2	No	Yes	Yes	Yes	No	No applicable	Not application	No	Not applicable	Yes		No	No	No	No	No	< or =than 3km	No	Yes	No	Yes	No	Yes	No	Yes	Yes	YES
23	Yes	No	3	Yes	Yes	Yes	Yes	Yes	No	Not application	Yes	Negative	Yes		No	No	Yes	Yes	No	< or =than 3km	No	Yes	Yes	Yes	No	Yes	No	Yes	Yes	YES
30	No	No	0	Yes	Yes	Yes	Yes	Yes	Yes	Positive	Yes	Negative	Yes		No	No	Yes	Yes	No	< or =than 3km	Yes	No	Yes	Yes	Yes	No	No	Yes	Yes	YES
30	No	No	2	No	Yes	No	Yes	No	No applicable	Not application	No	Not applicable	Yes		No	No	Yes	Yes	Yes	< or =than 3km	Yes	No	Yes	Yes	Yes	No	No	No	No	NO
23	Yes	No	3	Yes	Yes	Yes	Yes	Yes	Yes	Negative	Yes	Negative	Yes		No	No	Yes	Yes	No	< or =than 3km	No	Yes	Yes	Yes	Yes	Yes	No	Yes	Yes	YES
29	Yes	No	3	No	Yes	No	Yes	No	No applicable	Not application	No	Not applicable	Yes		No	No	Yes	Yes	No	More than 3km	No	Yes	No	No	No	Yes	No	No	No	NO
30	Yes	No	1	Yes	Yes	No	Yes	No	No applicable	Not application	No	Not applicable	Yes		No	Yes	Yes	Yes	No	More than 3km	No	Yes	Yes	No	No	No	No	No	No	NO
32	No	No	3	No	Yes	Yes	Yes	Yes	No	Not application	Yes	Negative	Yes		No	No	Yes	Yes	No	More than 3km	Yes	Yes	No	Yes	No	Yes	Yes	Yes	Yes	YES
25	Yes	No	1	No	Yes	Yes	Yes	Yes	Yes	Negative	Yes	Negative	Yes		No	No	Yes	Yes	No	< or =than 3km	No	Yes	Yes	Yes	Yes	Yes	Yes	Yes	No	YES
32	Yes	No	3	Yes	Yes	Yes	Yes	Yes	Yes	Negative	Yes	Negative	Yes		No	No	Yes	No	No	More than 3km	Yes	No	Yes	Yes	Yes	Yes	Yes	Yes	Yes	YES
24	Yes	No	3	No	Yes	No	Yes	Yes	Yes	Positive	Yes	Positive	No		No	No	No	No	No	More than 3km	No	Yes	No	Yes	No	No	No	No	No	NO
30	Yes	Yes	1	No	Yes	Yes	Yes	Yes	Yes	Negative	Yes	Negative	Yes		No	No	No	No	Yes	< or =than 3km	No	Yes	Yes	No	No	No	No	No	No	NO
27	Yes	No	3	No	Yes	Yes	Yes	No	No applicable	Not application	No	Not applicable	Yes		No	No	No	No	No	More than 3km	No	Yes	Yes	Yes	Yes	Yes	No	Yes	Yes	YES
26	No	No	3	No	No	Yes	Yes	Yes	No	Not application	Yes	Negative	Yes		No	Yes	Yes	No	No	More than 3km	Yes	No	No	Yes	No	No	No	Yes	No	NO
31	Yes	No	3	No	Yes	Yes	No	No	No applicable	Not application	No	Not applicable	Yes		No	No	No	No	No	More than 3km	Yes	Yes	Yes	No	Yes	Yes	Yes	Yes	Yes	YES
38	Yes	No	4	No	Yes	Yes	Yes	Yes	Yes	Negative	Yes	Negative	Yes		No	No	Yes	Yes	No	< or =than 3km	No	Yes	No	No	No	Yes	No	No	No	NO
37	Yes	No	6	No	No	No	Yes	No	No applicable	Not application	No	Not applicable	Yes		No	No	No	No	No	< or =than 3km	Yes	No	No	No	No	Yes	No	No	No	NO
22	Yes	No	1	No	No	Yes	No	Yes	No	Not application	Yes	Negative	Yes		No	No	Yes	Yes	No	More than 3km	Yes	Yes	No	Yes	No	Yes	No	No	No	NO
32	No	No	6	No	No	No	Yes	Yes	Yes	Negative	Yes	Negative	Yes		No	No	Yes	Yes	No	More than 3km	Yes	No	Yes	Yes	No	Yes	No	Yes	No	NO
34	Yes	No	5	No	No	No	Yes	Yes	Yes	Negative	No	Not applicable	Yes		No	No	Yes	Yes	Yes	< or =than 3km	No	No	Yes	No	No	Yes	No	No	No	NO
20	No	No	3	No	No	No	No	Yes	No	Not application	Yes	Negative	Yes		No	No	Yes	Yes	No	More than 3km	No	Yes	No	No	No	Yes	No	No	No	NO
35	Yes	No	2	No	Yes	Yes	No	Yes	Yes	Negative	Yes	Negative	Yes		No	No	Yes	Yes	Yes	< or =than 3km	No	No	No	Yes	Yes	No	No	No	No	NO
40	Yes	No	2	No	Yes	Yes	No	No	No applicable	Not application	No	Not applicable	Yes		No	No	No	No	No	< or =than 3km	No	No	Yes	Yes	Yes	No	No	Yes	Yes	YES
30	Yes	Yes	3	No	Yes	No	Yes	Yes	Yes	Positive	Yes	Negative	Yes		No	No	Yes	Yes	Yes	More than 3km	Yes	Yes	No	No	Yes	No	No	No	No	NO
24	Yes	No	5	No	Yes	Yes	Yes	Yes	Yes	Negative	Yes	Negative	Yes		No	No	No	No	No	More than 3km	Yes	Yes	Yes	No	No	Yes	No	Yes	Yes	NO
32	Yes	No	2	No	No	No	No	No	No applicable	Not application	No	Not applicable	Yes		No	No	Yes	Yes	No	< or =than 3km	Yes	Yes	Yes	Yes	No	No	No	No	No	NO
40	Yes	No	4	No	Yes	No	Yes	No	No applicable	Not application	No	Not applicable	Yes		No	Yes	Yes	No	No	More than 3km	Yes	Yes	No	Yes	Yes	No	No	No	No	NO
32	No	No	4	No	Yes	Yes	Yes	No	No applicable	Not application	No	Not applicable	Yes		No	No	Yes	Yes	No	< or =than 3km	Yes	No	No	Yes	No	Yes	Yes	Yes	Yes	YES
23	No	Yes	3	No	No	No	Yes	Yes	Yes	Negative	Yes	Positive	Yes		No	No	Yes	Yes	No	More than 3km	Yes	Yes	Yes	No	No	No	No	No	No	NO
28	Yes	Yes	5	No	No	No	No	No	No applicable	Not application	No	Not applicable	Yes		No	No	Yes	Yes	Yes	More than 3km	Yes	Yes	Yes	Yes	No	No	No	No	No	NO
31	Yes	No	6	No	No	No	Yes	Yes	Yes	Negative	Yes	Negative	Yes		No	No	Yes	No	No	< or =than 3km	Yes	No	Yes	No	No	No	No	No	No	NO
35	No	Yes	5	No	Yes	No	Yes	No	No applicable	Not application	No	Not applicable	Yes		No	No	Yes	Yes	No	More than 3km	Yes	Yes	Yes	No	Yes	No	No	No	No	NO
28	Yes	Yes	3	No	No	No	Yes	Yes	Yes	Negative	Yes	Negative	Yes		No	No	Yes	Yes	No	More than 3km	Yes	No	Yes	Yes	No	No	No	No	No	NO
38	Yes	No	5	Yes	Yes	No	Yes	Yes	No	Not application	No	Not applicable	Yes		No	No	Yes	No	No	< or =than 3km	Yes	No	No	Yes	Yes	Yes	No	Yes	Yes	YES
26	Yes	No	2	No	No	No	No	Yes	Yes	Negative	Yes	Negative	Yes		No	No	Yes	Yes	Yes	More than 3km	Yes	Yes	Yes	No	No	Yes	No	No	No	NO
27	Yes	No	3	No	No	No	No	Yes	No	Not application	Yes	Positive	Yes		No	No	Yes	Yes	No	More than 3km	Yes	Yes	No	No	No	Yes	No	No	No	NO
45	Yes	No	5	No	Yes	No	Yes	Yes	No	Not application	No	Not applicable	No		No	No	Yes	Yes	No	More than 3km	Yes	Yes	Yes	No	Yes	Yes	No	No	No	NO
48	Yes	Yes	7	No	No	No	Yes	Yes	No	Not application	Yes	Negative	Yes		No	No	No	No	No	< or =than 3km	Yes	No	No	No	Yes	Yes	No	Yes	Yes	YES
32	Yes	No	5	No	Yes	Yes	Yes	Yes	Yes	Negative	Yes	Positive	No		No	No	No	No	No	More than 3km	Yes	Yes	Yes	Yes	Yes	Yes	No	Yes	Yes	YES
28	No	No	3	No	Yes	No	Yes	No	No applicable	Not application	No	Not applicable	Yes		No	No	Yes	Yes	No	More than 3km	Yes	Yes	Yes	Yes	No	No	No	Yes	Yes	NO
47	Yes	No	10	No	Yes	Yes	Yes	No	No applicable	Not application	No	Not applicable	No		No	No	No	No	No	More than 3km	No	Yes	Yes	Yes	No	Yes	Yes	Yes	No	YES
29	Yes	No	5	No	Yes	Yes	Yes	No	No applicable	Not application	No	Not applicable	No		No	No	No	No	No	More than 3km	No	No	No	Yes	No	Yes	Yes	No	No	NO
28	Yes	No	5	No	No	Yes	Yes	Yes	Yes	Negative	Yes	Negative	No		No	No	No	No	No	More than 3km	No	Yes	No	Yes	No	No	No	No	No	NO
26	Yes	Yes	6	No	No	No	No	Yes	No	Not application	Yes	Negative	No		No	No	No	No	No	< or =than 3km	No	Yes	No	No	No	No	Yes	No	No	NO
35	Yes	No	8	No	No	No	Yes	No	No applicable	Not application	No	Not applicable	Yes		No	No	No	No	No	More than 3km	Yes	Yes	No	Yes	No	Yes	Yes	Yes	No	YES
34	Yes	No	5	No	Yes	Yes	Yes	Yes	No	Not application	Yes	Negative	Yes		No	No	Yes	Yes	No	More than 3km	No	Yes	Yes	Yes	No	Yes	No	Yes	No	NO
26	No	No	1	No	Yes	No	Yes	No	No applicable	Not application	No	Not applicable	Yes		No	No	Yes	No	No	< or =than 3km	No	Yes	Yes	Yes	Yes	Yes	No	No	No	NO
21	Yes	No	3	No	Yes	Yes	Yes	Yes	No	Not application	Yes	Positive	No		No	No	No	No	No	More than 3km	Yes	Yes	Yes	No	Yes	Yes	Yes	Yes	Yes	YES
18	No	No	5	No	Yes	Yes	Yes	Yes	No	Not application	Yes	Negative	Yes		No	No	No	No	No	More than 3km	No	Yes	No	Yes	No	Yes	No	Yes	Yes	YES
36	No	No	5	No	Yes	Yes	Yes	Yes	No	Not application	Yes	Negative	Yes		No	No	Yes	Yes	No	< or =than 3km	Yes	Yes	Yes	Yes	Yes	Yes	Yes	Yes	Yes	YES
36	Yes	No	5	No	Yes	Yes	Yes	No	No applicable	Not application	No	Not applicable	Yes		No	No	Yes	Yes	No	More than 3km	Yes	Yes	No	No	Yes	Yes	Yes	No	No	NO
29	Yes	No	3	Yes	Yes	Yes	No	No	No applicable	Not application	No	Not applicable	Yes		No	No	Yes	Yes	No	More than 3km	Yes	Yes	No	No	No	Yes	Yes	Yes	Yes	YES
45	No	Yes	5	Yes	Yes	Yes	Yes	No	No applicable	Not application	No	Not applicable	Yes		No	No	Yes	Yes	No	< or =than 3km	Yes	No	Yes	Yes	No	Yes	Yes	Yes	Yes	YES
29	No	No	4	No	Yes	No	No	No	No applicable	Not application	No	Not applicable	Yes		No	No	Yes	No	No	More than 3km	Yes	Yes	Yes	No	No	Yes	No	No	No	NO
31	Yes	No	3	No	Yes	Yes	No	No	No applicable	Not application	No	Not applicable	Yes		No	No	Yes	Yes	No	More than 3km	No	Yes	Yes	Yes	No	Yes	Yes	No	No	NO
20	Yes	No	3	No	No	Yes	Yes	Yes	No	Not application	Yes	Negative	Yes		No	No	Yes	No	No	More than 3km	No	No	Yes	Yes	No	Yes	Yes	No	No	NO
30	Yes	No	4	No	Yes	Yes	Yes	Yes	Yes	Negative	Yes	Negative	Yes		No	No	Yes	Yes	No	More than 3km	No	Yes	No	No	Yes	No	No	No	No	NO
23	No	No	3	No	No	Yes	Yes	Yes	Yes	Negative	Yes	Positive	Yes		No	Yes	Yes	Yes	No	More than 3km	Yes	Yes	No	No	No	Yes	Yes	No	No	NO
32	Yes	No	7	No	No	Yes	Yes	No	No applicable	Not application	No	Not applicable	Yes		No	No	Yes	Yes	No	< or =than 3km	No	Yes	Yes	No	No	No	No	No	No	NO
38	Yes	No	7	No	No	Yes	Yes	Yes	Yes	Negative	Yes	Negative	Yes		No	No	Yes	Yes	No	< or =than 3km	No	Yes	Yes	Yes	Yes	No	No	Yes	Yes	YES
36	Yes	No	3	No	No	No	Yes	Yes	Yes	Negative	No	Not applicable	Yes		No	No	Yes	Yes	Yes	< or =than 3km	Yes	Yes	No	Yes	No	Yes	No	No	No	NO
24	Yes	No	3	No	Yes	Yes	Yes	Yes	Yes	Negative	Yes	Negative	Yes		No	No	Yes	Yes	No	< or =than 3km	No	Yes	Yes	Yes	Yes	No	No	Yes	Yes	YES
37	Yes	Yes	5	No	Yes	No	Yes	Yes	No	Not application	Yes	Positive	Yes		No	No	No	No	No	< or =than 3km	Yes	Yes	Yes	Yes	No	No	No	No	No	NO
36	Yes	Yes	2	No	No	No	Yes	Yes	No	Not application	Yes	Positive	Yes		No	No	Yes	No	No	< or =than 3km	Yes	No	No	No	No	No	No	No	No	NO
37	Yes	No	4	No	Yes	Yes	Yes	Yes	No	Not application	Yes	Negative	Yes		No	No	Yes	Yes	No	< or =than 3km	No	No	No	Yes	Yes	No	No	Yes	Yes	YES
29	No	Yes	3	No	No	No	No	No	No applicable	Not application	No	Not applicable	Yes		No	No	Yes	No	No	< or =than 3km	Yes	No	No	No	No	Yes	No	No	No	NO
35	Yes	No	5	No	No	No	Yes	Yes	Yes	Negative	Yes	Negative	Yes		No	No	No	No	No	More than 3km	Yes	No	Yes	No	No	Yes	No	No	No	NO
25	Yes	Yes	3	No	No	No	No	Yes	Yes	Negative	Yes	Negative	Yes		No	No	No	No	No	More than 3km	No	No	Yes	No	No	No	No	No	No	NO
29	Yes	No	2	No	No	No	No	Yes	Yes	Negative	Yes	Positive	Yes		No	No	Yes	Yes	No	More than 3km	Yes	Yes	No	No	No	Yes	No	No	No	NO
40	Yes	No	4	No	Yes	No	No	Yes	Yes	Negative	No	Not applicable	Yes		No	No	Yes	Yes	No	More than 3km	No	No	Yes	No	No	Yes	Yes	No	No	NO
26	No	No	4	No	No	No	No	Yes	No	Not application	Yes	Negative	Yes		No	No	No	No	No	< or =than 3km	Yes	No	Yes	No	No	Yes	No	No	No	NO
40	No	No	2	No	Yes	No	No	Yes	No	Not application	No	Not applicable	Yes		No	No	Yes	No	No	More than 3km	Yes	No	Yes	No	No	Yes	No	Yes	No	NO
25	Yes	No	2	No	No	No	Yes	Yes	Yes	Positive	No	Not applicable	No		No	No	No	No	No	More than 3km	No	Yes	No	No	No	No	No	Yes	Yes	NO
28	Yes	No	2	No	Yes	Yes	Yes	Yes	Yes	Negative	Yes	Negative	Yes		No	Yes	Yes	Yes	No	More than 3km	No	Yes	No	No	No	Yes	Yes	Yes	Yes	YES
52	Yes	No	5	No	Yes	Yes	Yes	No	No applicable	Not application	No	Not applicable	Yes		No	No	Yes	Yes	Yes	More than 3km	Yes	No	Yes	Yes	Yes	Yes	No	Yes	Yes	YES
32	No	No	4	No	Yes	Yes	Yes	No	No applicable	Not application	No	Not applicable	Yes		No	No	Yes	Yes	No	More than 3km	Yes	Yes	Yes	Yes	Yes	Yes	Yes	No	Yes	YES
40	Yes	Yes	5	No	Yes	Yes	No	No	No applicable	Not application	No	Not applicable	Yes		No	Yes	Yes	No	Yes	< or =than 3km	No	Yes	No	Yes	Yes	Yes	Yes	Yes	No	YES
22	Yes	No	4	Yes	No	Yes	Yes	No	No applicable	Not application	No	Not applicable	Yes		No	No	Yes	Yes	No	More than 3km	Yes	Yes	Yes	No	No	Yes	No	Yes	No	NO
52	Yes	Yes	7	No	Yes	Yes	No	No	No applicable	Not application	No	Not applicable	Yes		No	No	Yes	No	No	More than 3km	Yes	No	Yes	No	Yes	Yes	Yes	Yes	Yes	YES
30	Yes	Yes	4	No	No	No	Yes	No	No applicable	Not application	No	Not applicable	Yes		No	No	Yes	Yes	No	More than 3km	Yes	Yes	No	No	No	Yes	No	Yes	No	NO
30	Yes	Yes	3	No	No	Yes	No	No	No applicable	Not application	No	Not applicable	Yes		No	No	Yes	No	No	More than 3km	No	Yes	Yes	No	Yes	No	No	Yes	No	NO
48	Yes	No	5	No	No	No	No	No	No applicable	Not application	No	Not applicable	Yes		No	No	Yes	Yes	No	More than 3km	Yes	Yes	No	No	No	Yes	Yes	Yes	Yes	YES
21	No	No	1	No	Yes	Yes	No	No	No applicable	Not application	No	Not applicable	Yes		No	No	Yes	No	No	More than 3km	No	Yes	No	No	No	Yes	No	Yes	No	NO
36	Yes	No	8	No	No	No	No	Yes	Yes	Negative	Yes	Negative	Yes		No	No	Yes	No	No	More than 3km	No	Yes	No	No	No	Yes	Yes	Yes	Yes	YES
30	No	Yes	4	Yes	Yes	Yes	No	No	No applicable	Not application	No	Not applicable	Yes		No	No	No	No	No	< or =than 3km	Yes	No	No	No	Yes	Yes	Yes	No	Yes	YES
52	Yes	Yes	5	No	No	No	No	Yes	No	Not application	Yes	Negative	Yes		No	No	Yes	Yes	Yes	< or =than 3km	Yes	Yes	Yes	No	No	Yes	No	No	No	NO
22	Yes	No	1	No	No	No	No	Yes	Yes	Negative	Yes	Negative	Yes		No	No	Yes	No	No	< or =than 3km	Yes	Yes	No	No	No	Yes	No	No	No	NO
27	Yes	No	5	No	No	No	Yes	Yes	No	Not application	Yes	Positive	Yes		No	No	Yes	Yes	No	< or =than 3km	Yes	Yes	Yes	No	No	No	No	No	No	NO
51	Yes	No	4	No	No	No	No	Yes	Yes	Positive	Yes	Negative	Yes		No	No	Yes	Yes	No	< or =than 3km	Yes	Yes	Yes	No	No	Yes	No	No	No	NO
29	Yes	No	4	No	No	No	No	No	No applicable	Not application	No	Not applicable	Yes		No	No	Yes	Yes	No	< or =than 3km	Yes	Yes	No	No	No	Yes	No	No	No	NO
50	No	No	6	No	Yes	Yes	Yes	Yes	No	Not application	Yes	Positive	Yes		No	No	Yes	Yes	No	< or =than 3km	No	Yes	No	No	No	Yes	No	Yes	No	NO
28	Yes	No	4	No	Yes	No	Yes	Yes	Yes	Negative	Yes	Negative	No		No	No	No	No	No	< or =than 3km	No	Yes	No	No	Yes	Yes	Yes	Yes	No	YES
33	No	No	4	No	Yes	Yes	Yes	Yes	No	Not application	Yes	Negative	Yes		No	No	Yes	Yes	No	< or =than 3km	No	Yes	No	Yes	No	Yes	Yes	Yes	Yes	YES
30	Yes	No	4	No	No	Yes	Yes	Yes	No	Not application	Yes	Negative	No		No	No	No	No	No	< or =than 3km	Yes	Yes	No	No	No	Yes	No	No	No	NO
22	Yes	No	3	No	Yes	Yes	Yes	Yes	Yes	Negative	Yes	Positive	No		No	No	No	No	No	< or =than 3km	No	Yes	No	Yes	No	Yes	Yes	Yes	No	YES
40	Yes	No	4	No	Yes	Yes	Yes	Yes	Yes	Negative	Yes	Negative	Yes		No	No	Yes	Yes	No	< or =than 3km	No	Yes	No	Yes	Yes	Yes	No	No	Yes	YES
31	Yes	No	4	No	Yes	No	No	Yes	No	Not application	Yes	Positive	No		No	No	No	No	No	< or =than 3km	No	Yes	No	No	Yes	No	No	No	No	NO
33	Yes	No	1	Yes	Yes	Yes	Yes	No	No applicable	Not application	No	Not applicable	Yes		No	No	Yes	No	Yes	< or =than 3km	Yes	Yes	No	Yes	Yes	Yes	Yes	Yes	Yes	YES
26	Yes	No	3	No	Yes	Yes	Yes	Yes	No	Not application	Yes	Negative	Yes		No	No	Yes	Yes	No	More than 3km	Yes	Yes	Yes	Yes	Yes	No	No	Yes	Yes	YES
28	Yes	No	3	No	Yes	Yes	Yes	Yes	Yes	Negative	Yes	Negative	Yes		No	No	Yes	Yes	No	More than 3km	Yes	Yes	Yes	Yes	No	Yes	No	Yes	Yes	YES
32	Yes	Yes	4	No	Yes	Yes	Yes	Yes	No	Not application	Yes	Negative	Yes		No	No	No	No	No	More than 3km	Yes	Yes	No	No	No	No	No	No	No	NO
26	No	No	3	No	Yes	No	Yes	Yes	Yes	Negative	Yes	Negative	Yes		No	Yes	No	No	No	More than 3km	Yes	Yes	Yes	No	No	No	No	No	No	NO
36	Yes	Yes	6	No	Yes	Yes	Yes	Yes	No	Not application	Yes	Negative	Yes		No	No	Yes	Yes	No	More than 3km	No	Yes	No	Yes	Yes	No	No	Yes	Yes	YES
31	Yes	Yes	1	No	Yes	Yes	Yes	Yes	No	Not application	Yes	Negative	Yes		No	No	Yes	No	No	More than 3km	Yes	No	No	No	No	No	No	No	No	NO
39	Yes	Yes	6	No	Yes	Yes	Yes	Yes	Yes	Negative	Yes	Negative	Yes		No	No	Yes	Yes	No	< or =than 3km	Yes	No	Yes	Yes	Yes	No	No	Yes	Yes	YES
36	No	Yes	6	No	No	No	Yes	No	No applicable	Not application	No	Not applicable	Yes		No	No	Yes	Yes	No	< or =than 3km	Yes	Yes	Yes	No	No	No	No	No	No	NO
22	Yes	No	0	No	No	No	Yes	No	No applicable	Not application	No	Not applicable	Yes		No	No	Yes	No	No	< or =than 3km	No	No	Yes	No	No	No	No	No	No	NO
28	No	No	0	Yes	Yes	Yes	Yes	No	No applicable	Not application	No	Not applicable	Yes		No	No	No	No	No	< or =than 3km	No	No	No	Yes	Yes	Yes	Yes	Yes	No	YES
19	Yes	No	0	Yes	Yes	Yes	No	No	No applicable	Not application	No	Not applicable	Yes		No	No	Yes	Yes	Yes	< or =than 3km	Yes	No	Yes	Yes	Yes	Yes	Yes	Yes	Yes	YES
36	Yes	No	2	No	No	No	Yes	Yes	Yes	Negative	Yes	Negative	Yes		No	No	Yes	No	No	< or =than 3km	Yes	No	No	No	No	No	No	No	No	NO
26	Yes	No	1	No	No	Yes	No	No	No applicable	Not application	No	Not applicable	Yes		No	No	Yes	Yes	No	< or =than 3km	Yes	Yes	Yes	Yes	No	No	No	No	Yes	NO
23	Yes	Yes	1	No	No	No	No	No	No applicable	Not application	No	Not applicable	Yes		No	No	Yes	No	No	< or =than 3km	Yes	Yes	No	No	No	No	No	No	No	NO
25	Yes	No	1	No	No	No	No	No	No applicable	Not application	No	Not applicable	Yes		No	No	Yes	Yes	No	< or =than 3km	Yes	Yes	Yes	No	No	Yes	No	No	No	NO
25	No	No	0	No	No	Yes	No	No	No applicable	Not application	No	Not applicable	Yes		No	No	Yes	No	Yes	< or =than 3km	Yes	Yes	Yes	No	No	No	No	Yes	Yes	NO
25	Yes	No	4	No	Yes	Yes	Yes	Yes	No	Not application	Yes	Positive	Yes		Yes	No	Yes	Yes	No	< or =than 3km	Yes	Yes	No	No	Yes	No	No	Yes	No	NO
47	Yes	No	11	No	Yes	Yes	Yes	No	No applicable	Not application	No	Not applicable	Yes		No	Yes	Yes	Yes	No	< or =than 3km	Yes	Yes	Yes	Yes	No	Yes	Yes	Yes	No	YES
36	No	No	4	No	Yes	Yes	Yes	No	No applicable	Not application	No	Not applicable	Yes		No	No	No	No	No	< or =than 3km	Yes	Yes	No	Yes	No	Yes	Yes	Yes	No	YES
26	Yes	No	4	No	Yes	Yes	Yes	Yes	Yes	Negative	Yes	Positive	Yes		No	No	Yes	No	No	< or =than 3km	Yes	Yes	Yes	Yes	Yes	Yes	Yes	Yes	Yes	YES
27	Yes	No	0	Yes	Yes	Yes	Yes	Yes	No	Not application	Yes	Positive	Yes		No	No	Yes	Yes	No	< or =than 3km	No	No	No	Yes	Yes	Yes	No	Yes	Yes	YES
23	Yes	No	0	No	Yes	Yes	Yes	Yes	No	Not application	Yes	Positive	Yes		No	No	No	No	No	< or =than 3km	No	Yes	Yes	Yes	Yes	Yes	No	Yes	Yes	YES
25	Yes	No	4	Yes	No	Yes	No	No	No applicable	Not application	No	Not applicable	Yes		No	No	Yes	Yes	No	More than 3km	No	No	Yes	Yes	No	No	No	No	No	NO
20	Yes	No	4	No	Yes	No	No	No	No applicable	Not application	No	Not applicable	Yes		No	No	Yes	No	Yes	< or =than 3km	Yes	Yes	Yes	No	No	Yes	No	No	No	NO
23	Yes	Yes	3	No	No	No	No	Yes	Yes	Negative	Yes	Negative	Yes		No	No	Yes	Yes	No	< or =than 3km	Yes	No	No	No	No	No	No	No	No	NO
25	Yes	Yes	5	No	No	No	Yes	No	No applicable	Not application	No	Not applicable	Yes		No	No	Yes	Yes	No	< or =than 3km	Yes	Yes	Yes	No	No	Yes	No	No	No	NO
27	No	Yes	4	No	No	No	Yes	Yes	No	Not application	Yes	Negative	Yes		No	No	Yes	Yes	No	< or =than 3km	Yes	No	No	No	No	Yes	No	No	No	NO
33	No	No	3	No	No	Yes	Yes	Yes	Yes	Negative	Yes	Negative	Yes		No	No	No	No	No	< or =than 3km	No	Yes	Yes	No	No	Yes	Yes	No	No	NO
22	Yes	No	4	No	Yes	Yes	Yes	No	No applicable	Not application	No	Not applicable	Yes		No	No	Yes	No	No	More than 3km	Yes	Yes	Yes	No	Yes	Yes	Yes	Yes	No	YES
20	Yes	No	4	No	No	Yes	Yes	Yes	Yes	Negative	Yes	Negative	Yes		No	No	Yes	Yes	No	< or =than 3km	No	Yes	No	No	No	Yes	No	No	No	NO
26	No	No	5	No	No	Yes	Yes	No	No applicable	Not application	No	Not applicable	Yes		No	No	Yes	No	Yes	More than 3km	No	Yes	Yes	Yes	No	Yes	Yes	Yes	No	YES
40	Yes	No	4	Yes	Yes	No	Yes	No	No applicable	Not application	No	Not applicable	Yes		No	No	Yes	Yes	No	More than 3km	Yes	Yes	Yes	Yes	No	Yes	No	Yes	Yes	YES
22	No	No	5	No	No	No	Yes	No	No applicable	Not application	No	Not applicable	Yes		No	No	Yes	Yes	No	More than 3km	Yes	Yes	No	Yes	Yes	Yes	Yes	Yes	No	YES
26	Yes	No	2	No	Yes	Yes	Yes	Yes	No	Not application	Yes	Negative	Yes		No	No	Yes	Yes	No	More than 3km	Yes	No	Yes	No	Yes	Yes	Yes	Yes	Yes	YES
26	Yes	No	3	Yes	No	Yes	Yes	No	No applicable	Not application	No	Not applicable	Yes		No	Yes	Yes	Yes	No	< or =than 3km	No	Yes	No	No	No	No	No	No	No	NO
29	Yes	No	4	No	Yes	No	Yes	No	No applicable	Not application	No	Not applicable	Yes		No	No	Yes	No	No	More than 3km	No	No	Yes	Yes	Yes	Yes	Yes	Yes	No	YES
32	Yes	No	4	Yes	Yes	Yes	Yes	No	No applicable	Not application	No	Not applicable	Yes		No	No	Yes	Yes	No	More than 3km	Yes	No	Yes	Yes	Yes	Yes	Yes	Yes	No	YES
23	Yes	No	1	No	Yes	Yes	No	No	No applicable	Not application	No	Not applicable	Yes		Yes	No	Yes	No	No	More than 3km	Yes	No	No	No	No	Yes	No	Yes	No	NO
25	Yes	No	4	No	Yes	Yes	Yes	No	No applicable	Not application	No	Not applicable	Yes		No	No	No	No	No	More than 3km	No	No	Yes	Yes	No	No	No	Yes	No	NO
32	Yes	No	2	No	Yes	No	Yes	No	No applicable	Not application	No	Not applicable	Yes		No	No	Yes	Yes	Yes	More than 3km	Yes	Yes	No	No	No	Yes	Yes	No	No	NO
24	No	No	1	No	No	Yes	Yes	Yes	Yes	Positive	Yes	Negative	Yes		No	No	Yes	No	No	More than 3km	No	Yes	No	No	No	Yes	No	No	No	NO
34	Yes	No	5	No	No	No	Yes	No	No applicable	Not application	No	Not applicable	Yes		No	No	Yes	Yes	No	More than 3km	No	No	No	No	No	Yes	Yes	No	No	NO
56	Yes	No	7	No	No	No	Yes	No	No applicable	Not application	No	Not applicable	Yes		No	No	Yes	Yes	Yes	< or =than 3km	Yes	No	Yes	No	No	No	No	No	No	NO
39	Yes	No	3	No	Yes	No	Yes	No	No applicable	Not application	No	Not applicable	Yes		Yes	No	Yes	No	Yes	More than 3km	Yes	Yes	No	No	Yes	No	Yes	No	No	NO
35	Yes	Yes	4	No	No	No	No	No	No applicable	Not application	No	Not applicable	Yes		No	No	Yes	Yes	No	More than 3km	Yes	Yes	No	No	No	No	No	No	No	NO
25	Yes	Yes	3	No	Yes	No	Yes	No	No applicable	Not application	No	Not applicable	No		No	No	No	No	No	More than 3km	No	Yes	No	No	No	No	No	No	No	NO
27	Yes	No	3	No	Yes	Yes	Yes	Yes	Yes	Negative	Yes	Negative	Yes		No	No	Yes	No	No	More than 3km	No	Yes	Yes	No	No	Yes	No	Yes	No	NO
50	Yes	No	7	No	Yes	Yes	Yes	Yes	Yes	Negative	Yes	Negative	Yes		No	No	Yes	Yes	No	More than 3km	No	Yes	No	Yes	Yes	Yes	Yes	Yes	Yes	YES
40	No	No	5	No	No	Yes	No	No	No applicable	Not application	No	Not applicable	Yes		No	Yes	Yes	Yes	No	More than 3km	Yes	Yes	Yes	No	No	Yes	Yes	No	No	NO
35	No	No	7	No	Yes	Yes	No	No	No applicable	Not application	No	Not applicable	Yes		No	No	No	No	Yes	More than 3km	Yes	Yes	Yes	No	Yes	Yes	Yes	Yes	Yes	YES
30	Yes	Yes	5	Yes	Yes	Yes	No	No	No applicable	Not application	No	Not applicable	Yes		No	No	Yes	No	No	More than 3km	Yes	No	No	Yes	Yes	Yes	No	Yes	Yes	YES
32	Yes	No	5	Yes	Yes	Yes	No	No	No applicable	Not application	No	Not applicable	Yes		No	No	No	No	No	More than 3km	Yes	No	No	No	No	Yes	Yes	Yes	No	NO
23	Yes	Yes	5	No	No	No	Yes	Yes	No	Not application	Yes	Negative	Yes		No	No	Yes	Yes	No	More than 3km	No	Yes	No	No	No	No	No	No	No	NO
36	Yes	Yes	3	No	No	No	Yes	No	No applicable	Not application	No	Not applicable	Yes		No	No	Yes	Yes	Yes	More than 3km	No	Yes	No	No	No	Yes	No	No	No	NO
30	Yes	No	6	No	Yes	No	Yes	Yes	Yes	Negative	Yes	Positive	Yes		No	No	Yes	No	No	More than 3km	No	Yes	No	No	No	Yes	Yes	No	No	NO
40	Yes	No	6	Yes	No	No	Yes	Yes	Yes	Positive	Yes	Negative	Yes		No	No	Yes	Yes	No	More than 3km	No	No	No	No	No	Yes	Yes	No	No	NO
36	No	No	7	No	Yes	No	Yes	No	No applicable	Not application	No	Not applicable	Yes		No	No	Yes	Yes	No	< or =than 3km	Yes	Yes	Yes	No	No	Yes	No	No	No	NO
35	No	No	3	No	Yes	No	Yes	Yes	Yes	Negative	Yes	Negative	Yes		No	No	No	No	No	< or =than 3km	No	No	Yes	No	No	No	No	No	No	NO
30	Yes	No	3	No	No	No	Yes	Yes	No	Not application	Yes	Negative	Yes		No	No	No	No	No	More than 3km	No	No	No	No	No	No	No	No	No	NO
36	Yes	Yes	4	No	Yes	No	Yes	Yes	Yes	Positive	Yes	Negative	No		No	No	Yes	No	Yes	More than 3km	Yes	No	Yes	No	No	Yes	No	No	No	NO
29	Yes	Yes	5	No	Yes	Yes	Yes	Yes	No	Not application	Yes	Negative	Yes		No	No	Yes	Yes	No	More than 3km	No	No	Yes	Yes	Yes	Yes	No	Yes	Yes	YES
32	Yes	Yes	3	No	No	No	Yes	Yes	No	Not application	Yes	Positive	Yes		No	No	No	No	No	More than 3km	Yes	No	No	No	Yes	Yes	No	Yes	No	NO
26	Yes	Yes	3	No	No	No	Yes	Yes	Yes	Negative	Yes	Negative	Yes		No	No	Yes	No	No	< or =than 3km	Yes	Yes	No	No	No	Yes	No	No	No	NO
51	No	Yes	5	No	No	No	No	Yes	Yes	Negative	Yes	Positive	Yes		No	No	Yes	No	No	More than 3km	Yes	Yes	No	No	No	No	No	No	No	NO
35	Yes	No	4	No	Yes	Yes	Yes	Yes	Yes	Negative	Yes	Negative	Yes		No	No	No	No	No	More than 3km	No	Yes	Yes	Yes	Yes	Yes	No	Yes	No	YES
39	No	No	7	No	Yes	Yes	Yes	Yes	No	Not application	Yes	Negative	Yes		No	No	Yes	Yes	No	More than 3km	No	Yes	Yes	Yes	No	Yes	Yes	Yes	Yes	YES
30	Yes	No	7	Yes	Yes	Yes	Yes	No	No applicable	Not application	No	Not applicable	Yes		No	No	Yes	Yes	Yes	More than 3km	No	Yes	Yes	Yes	Yes	Yes	Yes	Yes	No	YES
29	No	No	5	No	No	Yes	Yes	No	No applicable	Not application	No	Not applicable	No		No	No	No	No	No	More than 3km	Yes	Yes	No	No	No	Yes	Yes	Yes	Yes	YES
26	Yes	No	1	No	Yes	Yes	Yes	No	No applicable	Not application	No	Not applicable	Yes		No	No	Yes	Yes	No	More than 3km	Yes	Yes	Yes	Yes	No	Yes	Yes	Yes	Yes	YES
29	Yes	No	3	No	Yes	Yes	Yes	No	No applicable	Not application	No	Not applicable	Yes		No	No	Yes	No	No	More than 3km	Yes	Yes	No	Yes	No	Yes	Yes	Yes	Yes	YES
19	Yes	No	5	No	No	No	No	No	No applicable	Not application	No	Not applicable	Yes		No	No	Yes	No	Yes	More than 3km	No	Yes	Yes	Yes	Yes	Yes	No	No	Yes	YES
30	Yes	Yes	7	No	No	No	No	Yes	No	Not application	Yes	Negative	Yes		No	No	Yes	Yes	No	More than 3km	Yes	Yes	No	No	Yes	No	No	Yes	No	NO
23	Yes	No	1	No	No	Yes	No	No	No applicable	Not application	No	Not applicable	Yes		No	No	Yes	Yes	No	More than 3km	Yes	Yes	Yes	Yes	No	Yes	Yes	Yes	Yes	YES
51	Yes	No	13	No	Yes	No	No	No	No applicable	Not application	No	Not applicable	Yes		No	No	Yes	Yes	No	More than 3km	Yes	Yes	Yes	Yes	Yes	Yes	Yes	No	Yes	YES
36	Yes	No	4	No	Yes	Yes	Yes	Yes	Yes	Negative	Yes	Negative	Yes		No	No	Yes	No	No	< or =than 3km	Yes	Yes	No	No	Yes	No	No	Yes	No	NO
36	Yes	No	3	No	Yes	Yes	Yes	No	No applicable	Not application	No	Not applicable	Yes		No	Yes	Yes	Yes	No	< or =than 3km	Yes	Yes	Yes	No	Yes	Yes	No	Yes	No	NO
25	Yes	No	3	No	Yes	No	No	Yes	Yes	Negative	Yes	Positive	Yes		No	No	Yes	No	No	< or =than 3km	No	Yes	No	No	No	Yes	No	No	No	NO
28	Yes	No	2	No	No	Yes	Yes	Yes	Yes	Negative	Yes	Negative	No		No	No	No	No	No	< or =than 3km	No	Yes	No	No	No	Yes	No	Yes	No	NO
25	Yes	Yes	3	No	Yes	Yes	Yes	Yes	No	Not application	Yes	Negative	No		No	No	No	No	No	< or =than 3km	Yes	Yes	No	No	No	Yes	No	Yes	No	NO
31	No	No	3	No	No	No	Yes	Yes	No	Not application	Yes	Negative	Yes		No	No	No	No	Yes	< or =than 3km	No	Yes	No	No	No	Yes	No	No	No	NO
26	No	No	3	No	Yes	Yes	Yes	Yes	No	Not application	Yes	Negative	Yes		No	No	Yes	Yes	No	< or =than 3km	No	Yes	No	No	Yes	Yes	Yes	Yes	No	YES
25	Yes	No	1	Yes	Yes	Yes	Yes	Yes	Yes	Negative	Yes	Negative	Yes		No	No	No	No	No	More than 3km	Yes	Yes	No	Yes	No	Yes	Yes	Yes	No	YES
27	No	No	3	No	Yes	Yes	Yes	Yes	No	Not application	Yes	Negative	Yes		No	No	Yes	No	No	More than 3km	Yes	Yes	Yes	Yes	Yes	No	No	Yes	Yes	YES
29	Yes	No	2	No	Yes	Yes	Yes	Yes	No	Not application	Yes	Positive	Yes		No	No	Yes	Yes	No	More than 3km	Yes	Yes	Yes	Yes	Yes	No	No	Yes	Yes	YES
26	No	Yes	2	No	Yes	Yes	Yes	Yes	Yes	Negative	Yes	Negative	Yes		No	No	Yes	Yes	No	< or =than 3km	No	Yes	No	Yes	Yes	No	No	Yes	Yes	YES
27	Yes	Yes	6	No	Yes	Yes	Yes	Yes	Yes	Negative	Yes	Negative	Yes		No	No	No	No	No	< or =than 3km	No	Yes	Yes	Yes	Yes	No	No	Yes	Yes	YES
30	Yes	No	5	No	Yes	Yes	Yes	Yes	No	Not application	Yes	Positive	Yes		No	No	No	No	No	< or =than 3km	No	Yes	Yes	Yes	No	Yes	Yes	Yes	Yes	YES
25	Yes	No	5	No	Yes	Yes	Yes	Yes	Yes	Negative	Yes	Positive	Yes		No	No	Yes	No	Yes	< or =than 3km	No	Yes	Yes	Yes	Yes	No	No	Yes	No	NO
19	Yes	No	2	No	No	No	No	No	No applicable	Not application	No	Not applicable	No		No	No	No	No	No	< or =than 3km	Yes	Yes	No	No	No	Yes	No	No	Yes	NO
20	Yes	No	3	No	Yes	Yes	Yes	Yes	Yes	Positive	Yes	Negative	Yes		No	No	Yes	No	No	< or =than 3km	Yes	Yes	Yes	Yes	Yes	Yes	No	Yes	Yes	YES
23	No	No	3	No	Yes	Yes	Yes	Yes	Yes	Negative	Yes	Negative	Yes		No	No	No	No	No	< or =than 3km	No	Yes	No	Yes	Yes	Yes	Yes	Yes	No	YES
36	Yes	No	6	No	Yes	No	Yes	Yes	Yes	Negative	Yes	Negative	Yes		No	No	Yes	Yes	No	< or =than 3km	Yes	No	No	No	No	No	Yes	No	No	NO
25	Yes	No	3	No	Yes	Yes	Yes	Yes	Yes	Negative	Yes	Negative	Yes		No	No	Yes	Yes	No	< or =than 3km	No	Yes	Yes	Yes	Yes	Yes	Yes	Yes	Yes	YES
33	Yes	No	2	No	Yes	No	Yes	No	No applicable	Not application	No	Not applicable	Yes		No	No	Yes	Yes	No	More than 3km	No	Yes	No	No	No	Yes	Yes	No	No	NO
21	Yes	No	3	No	No	Yes	Yes	Yes	No	Not application	Yes	Negative	Yes		No	Yes	Yes	Yes	No	More than 3km	No	No	No	No	No	No	No	No	No	NO
36	No	No	7	Yes	Yes	Yes	Yes	No	No applicable	Not application	No	Not applicable	Yes		No	No	Yes	Yes	Yes	< or =than 3km	Yes	No	Yes	Yes	No	No	No	Yes	No	NO
45	Yes	No	4	No	No	No	Yes	Yes	Yes	Negative	Yes	Negative	No		No	No	No	No	No	More than 3km	Yes	No	Yes	No	No	Yes	No	No	No	NO
33	Yes	No	3	No	Yes	Yes	Yes	Yes	No	Not application	Yes	Negative	Yes		No	No	Yes	No	Yes	< or =than 3km	No	Yes	No	Yes	No	No	Yes	Yes	Yes	YES
36	Yes	No	7	No	No	No	Yes	Yes	Yes	Negative	Yes	Negative	Yes		No	No	Yes	No	No	More than 3km	Yes	Yes	No	No	No	No	No	No	No	NO
23	Yes	Yes	4	No	Yes	No	Yes	No	No applicable	Not application	No	Not applicable	Yes		No	No	Yes	Yes	Yes	More than 3km	Yes	Yes	No	No	Yes	No	No	No	No	NO
25	Yes	No	3	No	Yes	Yes	No	Yes	No	Not application	Yes	Negative	Yes		No	No	Yes	Yes	No	More than 3km	No	Yes	Yes	Yes	Yes	Yes	Yes	Yes	Yes	YES
24	No	No	2	No	Yes	Yes	Yes	Yes	Yes	Negative	Yes	Positive	Yes		No	No	Yes	Yes	Yes	More than 3km	No	Yes	Yes	Yes	Yes	Yes	Yes	Yes	Yes	YES
27	Yes	No	6	No	No	Yes	Yes	Yes	Yes	Negative	Yes	Negative	Yes		No	No	Yes	Yes	No	More than 3km	No	No	No	Yes	Yes	Yes	No	Yes	Yes	YES
25	Yes	No	1	No	No	No	Yes	Yes	No	Not application	Yes	Negative	No		No	No	No	No	No	More than 3km	Yes	Yes	No	No	No	No	No	No	No	NO
35	Yes	No	7	No	Yes	Yes	Yes	Yes	No	Not application	Yes	Positive	Yes		No	No	No	Yes	No	More than 3km	No	Yes	No	Yes	No	Yes	Yes	No	Yes	YES
25	Yes	No	2	No	Yes	Yes	Yes	Yes	Yes	Positive	Yes	Negative	Yes		No	No	Yes	No	No	< or =than 3km	Yes	Yes	No	Yes	No	Yes	No	Yes	Yes	YES
32	Yes	No	6	No	Yes	Yes	Yes	Yes	Yes	Negative	Yes	Negative	Yes		No	Yes	Yes	Yes	No	< or =than 3km	No	Yes	Yes	Yes	No	Yes	No	Yes	Yes	YES
25	Yes	Yes	3	No	No	No	Yes	Yes	Yes	Negative	Yes	Negative	Yes		No	No	Yes	Yes	No	< or =than 3km	Yes	Yes	Yes	Yes	No	No	No	No	No	NO
36	Yes	No	6	No	Yes	Yes	Yes	Yes	No	Not application	Yes	Negative	Yes		No	No	Yes	No	No	More than 3km	Yes	No	No	No	Yes	Yes	No	Yes	Yes	YES
28	No	Yes	3	No	No	No	Yes	Yes	Yes	Negative	Yes	Positive	Yes		No	Yes	Yes	Yes	No	More than 3km	Yes	No	No	No	No	Yes	No	No	No	NO
48	Yes	Yes	8	No	Yes	No	Yes	Yes	Yes	Negative	Yes	Negative	Yes		No	No	Yes	Yes	Yes	More than 3km	No	Yes	Yes	No	No	Yes	Yes	No	No	NO
29	No	No	5	No	No	Yes	Yes	Yes	Yes	Negative	Yes	Negative	Yes		No	No	Yes	Yes	No	More than 3km	No	Yes	Yes	Yes	Yes	Yes	Yes	No	No	YES
35	Yes	No	4	No	Yes	Yes	No	No	No applicable	Not application	No	Not applicable	Yes		No	No	No	No	No	More than 3km	Yes	Yes	No	No	No	Yes	Yes	Yes	Yes	YES
32	Yes	Yes	6	No	No	Yes	Yes	No	No applicable	Not application	No	Not applicable	Yes		No	No	Yes	Yes	No	More than 3km	Yes	Yes	Yes	No	Yes	No	No	No	No	NO
26	Yes	Yes	3	No	No	No	Yes	No	No applicable	Not application	No	Not applicable	Yes		No	No	Yes	No	No	More than 3km	Yes	Yes	No	No	No	Yes	Yes	No	No	NO
32	Yes	No	6	No	No	Yes	No	No	No applicable	Not application	No	Not applicable	Yes		No	No	No	No	Yes	More than 3km	Yes	Yes	No	Yes	No	Yes	Yes	Yes	No	YES
42	Yes	No	8	No	Yes	Yes	Yes	Yes	Yes	Negative	Yes	Positive	Yes		No	No	Yes	Yes	No	More than 3km	Yes	Yes	Yes	Yes	Yes	Yes	Yes	Yes	Yes	YES
26	No	No	9	No	Yes	Yes	Yes	Yes	No	Not application	Yes	Negative	Yes		No	No	No	No	No	More than 3km	Yes	Yes	Yes	Yes	Yes	No	No	Yes	Yes	YES
29	Yes	No	6	Yes	Yes	No	Yes	Yes	Yes	Negative	Yes	Negative	Yes		No	No	Yes	Yes	No	More than 3km	Yes	Yes	Yes	No	Yes	Yes	No	No	No	NO
40	Yes	No	5	No	Yes	Yes	Yes	Yes	No	Not application	Yes	Positive	Yes		No	No	No	No	No	More than 3km	Yes	Yes	No	No	Yes	No	No	Yes	No	NO
22	Yes	Yes	1	Yes	Yes	Yes	Yes	Yes	No	Not application	Yes	Negative	Yes		No	Yes	Yes	Yes	No	More than 3km	No	Yes	No	No	No	Yes	Yes	Yes	Yes	YES
27	Yes	Yes	4	No	Yes	Yes	Yes	No	No applicable	Not application	No	Not applicable	Yes		No	No	Yes	No	No	More than 3km	No	Yes	Yes	Yes	Yes	Yes	Yes	Yes	Yes	YES
27	Yes	No	4	No	Yes	Yes	Yes	Yes	No	Not application	Yes	Negative	Yes		No	No	Yes	Yes	Yes	More than 3km	No	Yes	Yes	No	Yes	Yes	No	No	No	NO
26	Yes	No	2	Yes	Yes	Yes	No	No	No applicable	Not application	No	Not applicable	Yes		No	No	Yes	No	No	< or =than 3km	Yes	Yes	No	No	Yes	No	Yes	No	No	NO
35	No	No	7	No	Yes	No	Yes	No	No applicable	Not application	No	Not applicable	No		No	No	No	No	No	More than 3km	Yes	Yes	No	No	No	Yes	No	No	No	NO
41	Yes	No	7	Yes	Yes	Yes	Yes	No	No applicable	Not application	No	Not applicable	Yes		No	No	Yes	No	No	More than 3km	Yes	Yes	Yes	Yes	No	Yes	Yes	Yes	Yes	YES
21	No	No	1	No	Yes	Yes	No	No	No applicable	Not application	No	Not applicable	Yes		No	Yes	Yes	Yes	No	More than 3km	Yes	Yes	Yes	Yes	Yes	Yes	Yes	Yes	No	YES
26	Yes	No	3	No	Yes	Yes	Yes	No	No applicable	Not application	No	Not applicable	Yes		No	No	Yes	Yes	No	More than 3km	No	Yes	Yes	Yes	Yes	Yes	Yes	Yes	Yes	YES
43	Yes	No	8	No	No	Yes	Yes	Yes	No	Not application	Yes	Positive	No		No	No	No	No	No	< or =than 3km	Yes	Yes	No	No	No	No	No	Yes	No	NO
31	Yes	No	5	Yes	Yes	No	No	Yes	No	Not application	Yes	Negative	Yes		No	No	Yes	Yes	No	< or =than 3km	No	Yes	No	No	No	Yes	No	No	Yes	NO
37	Yes	Yes	7	No	No	Yes	Yes	Yes	Yes	Negative	Yes	Negative	Yes		No	No	Yes	No	No	< or =than 3km	No	Yes	Yes	Yes	No	No	No	No	No	NO
20	Yes	No	2	No	Yes	No	Yes	Yes	Yes	Negative	Yes	Positive	Yes		No	No	Yes	No	No	More than 3km	No	Yes	No	No	No	Yes	No	No	No	NO
35	Yes	No	6	No	Yes	Yes	No	No	No applicable	Not application	No	Not applicable	Yes		No	No	Yes	Yes	No	More than 3km	No	Yes	Yes	No	No	No	Yes	No	Yes	NO
27	Yes	No	6	Yes	Yes	Yes	No	No	No applicable	Not application	No	Not applicable	Yes		No	No	Yes	No	Yes	More than 3km	Yes	No	Yes	Yes	No	Yes	Yes	Yes	Yes	YES
36	No	No	6	No	No	No	Yes	Yes	No	Not application	Yes	Negative	Yes		No	No	Yes	Yes	Yes	< or =than 3km	Yes	Yes	Yes	Yes	No	No	No	No	No	NO
25	Yes	No	3	No	No	Yes	Yes	No	No applicable	Not application	No	Not applicable	Yes		No	No	Yes	Yes	No	< or =than 3km	Yes	Yes	No	No	No	No	No	No	No	NO
36	Yes	Yes	7	No	No	No	Yes	Yes	Yes	Negative	Yes	Negative	Yes		No	No	Yes	No	No	< or =than 3km	Yes	Yes	No	No	No	No	No	No	No	NO
28	Yes	Yes	3	No	Yes	Yes	Yes	Yes	No	Not application	Yes	Positive	Yes		No	No	Yes	No	Yes	< or =than 3km	Yes	Yes	Yes	No	Yes	No	No	Yes	No	NO
35	Yes	Yes	4	No	No	Yes	Yes	Yes	Yes	Negative	Yes	Negative	Yes		No	No	Yes	Yes	No	< or =than 3km	Yes	Yes	Yes	Yes	No	No	No	No	No	NO
36	Yes	Yes	6	No	No	Yes	Yes	Yes	Yes	Negative	Yes	Negative	Yes		No	No	Yes	Yes	No	< or =than 3km	Yes	Yes	No	No	No	No	No	No	No	NO
37	No	No	7	Yes	Yes	Yes	Yes	Yes	Yes	Positive	Yes	Negative	Yes		No	No	Yes	No	No	More than 3km	No	Yes	Yes	No	No	Yes	Yes	Yes	Yes	YES
35	Yes	Yes	6	No	Yes	Yes	No	No	No applicable	Not application	No	Not applicable	Yes		No	No	Yes	Yes	No	More than 3km	Yes	Yes	Yes	Yes	Yes	Yes	Yes	Yes	Yes	YES
25	Yes	No	3	Yes	Yes	Yes	Yes	Yes	No	Not application	Yes	Negative	Yes		No	No	No	No	No	< or =than 3km	No	Yes	No	Yes	Yes	Yes	Yes	Yes	No	YES
25	No	Yes	3	No	Yes	NO	No	No	No applicable	Not application	No	Not applicable	Yes		No	Yes	Yes	Yes	Yes	More than 3km	Yes	Yes	Yes	No	No	Yes	Yes	Yes	No	NO
												1
